# Supplementary material for: Spiro­[1,3-dioxolane-2,3′-indolin]-2′-one
Source: Acta Crystallogr Sect E Struct Rep Online. 2010 May 12;66(Pt 6):o1305. doi: 10.1107/S1600536810016132 (PMC2979575; doi:10.1107/S1600536810016132)
Supplement: Supplementary file 2 [file e-66-o1305-Isup2.hkl]

# 
# h,k,l, Fc-squared, Fo-squared, sigma(Fo-squared) and status flag 
# 
data_I
_shelx_title ' Z IN P2(1)/C' 
_shelx_refln_list_code          4 
_shelx_F_calc_maximum      107.04 
_exptl_crystal_F_000       400.00 
_reflns_d_resolution_high  0.8409 
 
loop_ 
 _symmetry_equiv_pos_as_xyz 
 'x, y, z' 
 '-x, y+1/2, -z+1/2' 
 '-x, -y, -z' 
 'x, -y-1/2, z-1/2' 
 
_cell_length_a     7.4840 
_cell_length_b     5.6500 
_cell_length_c    20.9420 
_cell_angle_alpha  90.000 
_cell_angle_beta   97.889 
_cell_angle_gamma  90.000 
 
_shelx_F_squared_multiplier     1.000 
 
loop_ 
 _refln_index_h 
 _refln_index_k 
 _refln_index_l 
 _refln_F_squared_calc 
 _refln_F_squared_meas 
 _refln_F_squared_sigma 
 _refln_observed_status 
   1   0   0     4880.63     4254.81    117.55 o 
   2   0   0     1155.45     1118.14     31.35 o 
   3   0   0       24.51       37.68      2.68 o 
   4   0   0       10.23       19.66      2.59 o 
   5   0   0        8.20        8.63      2.49 o 
   7   0   0        6.36        6.69      3.36 o 
   8   0   0       26.99       37.01      3.84 o 
   1   1   0      967.13     1086.59     30.68 o 
   2   1   0      775.23      706.13     17.78 o 
   3   1   0      254.97      265.69      4.98 o 
   4   1   0       59.55       52.78      3.15 o 
   5   1   0        9.91        9.03      1.07 o 
   6   1   0        2.12       89.10     76.84 o 
   7   1   0       12.97       22.89     12.56 o 
   8   1   0       21.65       30.11      2.63 o 
   0   2   0     1712.29     1879.36    103.21 o 
   1   2   0      227.44      245.12      4.61 o 
   2   2   0      517.15      550.09     42.83 o 
   3   2   0      180.39      178.08     10.07 o 
   4   2   0      277.02      313.55     29.72 o 
   5   2   0        6.04       10.10      5.59 o 
   6   2   0        5.16       37.45     25.98 o 
   7   2   0       29.82       32.41      8.49 o 
   8   2   0        0.01        0.19      1.82 o 
   1   3   0      668.87      725.33     12.01 o 
   2   3   0        2.15        1.46      1.09 o 
   3   3   0       33.30       27.40      1.86 o 
   4   3   0      181.05      182.26      9.60 o 
   5   3   0       36.09       41.29      8.47 o 
   6   3   0       11.10       17.91      7.33 o 
   7   3   0        0.33       -0.38      1.12 o 
   0   4   0      226.69      228.29     10.74 o 
   1   4   0       97.82      118.09      3.85 o 
   2   4   0       44.48       45.39      3.63 o 
   3   4   0      227.55      226.36     11.14 o 
   4   4   0       40.82       38.38      4.29 o 
   5   4   0        1.94        3.51      3.49 o 
   6   4   0        2.22        3.11      1.25 o 
   7   4   0       12.17       13.76      3.24 o 
   1   5   0      115.27      117.34      6.00 o 
   2   5   0       57.61       52.97      3.19 o 
   3   5   0       16.06       15.42      1.97 o 
   4   5   0        3.10        3.89      1.50 o 
   5   5   0        0.54        0.67      1.49 o 
   0   6   0       19.73       28.19      7.77 o 
   1   6   0        8.48       13.45      4.61 o 
   2   6   0        4.96        8.87      4.26 o 
   3   6   0        0.36       -1.57      1.85 o 
  -8   1   1       25.87        7.77      4.79 o 
  -7   1   1       22.13       33.36      4.25 o 
  -6   1   1      284.64      254.72     24.19 o 
  -5   1   1       20.08       21.86      2.01 o 
  -4   1   1        1.80        1.47      0.67 o 
  -3   1   1      111.69       97.23      2.48 o 
  -2   1   1       55.42       59.07      1.66 o 
  -1   1   1        1.85        3.00      0.50 o 
   0   1   1     3833.46     3874.09     73.68 o 
   1   1   1       17.60       14.81      1.28 o 
   2   1   1       69.93       77.33      1.98 o 
   3   1   1       41.84       37.51      1.87 o 
   4   1   1       58.45       62.15      3.07 o 
   5   1   1       98.33       91.28     13.89 o 
   6   1   1        5.73        4.86      0.91 o 
   7   1   1       71.29       83.51      4.99 o 
   8   1   1        4.88        6.89      2.92 o 
  -8   2   1        5.98        4.56      3.55 o 
  -7   2   1       31.61       42.74     12.18 o 
  -6   2   1       80.68       99.20     18.66 o 
  -5   2   1       40.46       54.45     10.42 o 
  -4   2   1      334.06      351.92     10.59 o 
  -3   2   1      505.95      504.04     26.60 o 
  -2   2   1      289.42      275.96     12.75 o 
  -1   2   1      143.26      140.83      3.68 o 
   0   2   1       90.20       88.45      2.98 o 
   1   2   1      506.37      524.45      8.55 o 
   2   2   1       41.62       40.75      2.01 o 
   3   2   1       90.24       88.69      6.98 o 
   4   2   1     1228.12     1186.77     26.87 o 
   5   2   1      109.55      114.95     12.93 o 
   6   2   1      142.25      142.13     36.08 o 
   7   2   1        8.46        7.78      1.59 o 
   8   2   1        1.24        1.41      1.25 o 
  -7   3   1        0.40        2.50      1.48 o 
  -6   3   1       49.18       56.59     14.44 o 
  -5   3   1      125.67      121.18      4.49 o 
  -4   3   1       48.19       52.69      5.32 o 
  -3   3   1       13.68       16.10      2.51 o 
  -2   3   1      186.77      187.20      9.28 o 
  -1   3   1       49.17       60.61      2.43 o 
   0   3   1      150.87      153.58      3.50 o 
   1   3   1       23.84       37.66      1.98 o 
   2   3   1       15.32       18.01      1.60 o 
   3   3   1      288.02      267.40     20.09 o 
   4   3   1      175.33      185.63     12.07 o 
   5   3   1       31.80       28.52      2.77 o 
   6   3   1       11.60        9.92      2.00 o 
   7   3   1        5.77        5.27      2.44 o 
  -7   4   1       42.78       35.98     20.33 o 
  -6   4   1       20.13       21.41      4.83 o 
  -5   4   1       68.35       61.41      3.54 o 
  -4   4   1       16.28       20.85      5.19 o 
  -3   4   1       10.00        8.28      2.95 o 
  -2   4   1       34.78       36.63      3.10 o 
  -1   4   1      371.47      384.24     16.46 o 
   0   4   1       26.84       37.09      4.20 o 
   1   4   1       90.31       98.17      2.81 o 
   2   4   1       93.95       85.29      2.77 o 
   3   4   1      212.53      207.38      8.86 o 
   4   4   1      183.20      183.32     13.62 o 
   5   4   1      101.08       98.45      4.53 o 
   6   4   1       18.40       12.64      2.04 o 
   7   4   1       10.90       10.48      4.04 o 
  -5   5   1        0.55        0.01      1.49 o 
  -4   5   1       34.86       29.73      6.78 o 
  -3   5   1       96.78       91.03      5.21 o 
  -2   5   1       20.50       20.26      2.64 o 
  -1   5   1       17.72       30.02      4.74 o 
   0   5   1        0.07       -4.66      3.11 o 
   1   5   1      125.87      126.60      4.56 o 
   2   5   1       88.11       89.52      6.37 o 
   3   5   1       82.06       73.91      3.82 o 
   4   5   1       31.96       34.02      4.66 o 
   5   5   1        8.70       12.41      2.96 o 
  -4   6   1        0.32       -0.25      1.93 o 
  -3   6   1        0.51        0.65      2.14 o 
  -2   6   1       35.22       29.94      5.32 o 
  -1   6   1       46.74       46.02      6.01 o 
   0   6   1        8.42       12.87      4.72 o 
   1   6   1       55.79       53.50      5.51 o 
   2   6   1       97.26       89.68      5.85 o 
   3   6   1        0.51        1.08      2.10 o 
  -8   0   2        0.50        0.96      3.64 o 
  -6   0   2      314.47      274.69     11.31 o 
  -5   0   2     1282.48     1256.11     37.30 o 
  -4   0   2       16.41       11.22      2.40 o 
  -3   0   2     1146.24     1036.16     30.01 o 
  -2   0   2     1316.15     1095.80     30.97 o 
  -1   0   2      188.31      174.21      5.66 o 
   0   0   2     1531.13     1368.09     39.79 o 
   2   0   2      662.15      676.19     12.54 o 
   3   0   2     2078.69     1911.50     34.18 o 
   4   0   2     1567.60     1642.91     29.96 o 
   5   0   2       88.46       88.02      4.51 o 
   6   0   2        4.97        3.61      2.64 o 
   7   0   2       16.71       22.91      3.45 o 
   8   0   2       13.15       11.98      2.97 o 
  -8   1   2        1.98        2.88      4.22 o 
  -7   1   2       13.23       43.07     26.29 o 
  -6   1   2      139.07      139.73     40.44 o 
  -5   1   2      540.05      567.42     11.58 o 
  -4   1   2        2.01        6.34      1.52 o 
  -3   1   2       12.46        9.51      1.56 o 
  -2   1   2        1.53        0.76      0.44 o 
  -1   1   2     2716.50     2425.10    136.01 o 
   0   1   2     1176.40     1230.27     40.80 o 
   1   1   2      240.08      207.04      4.54 o 
   2   1   2       36.95       28.85      0.84 o 
   3   1   2      982.02      960.56     12.32 o 
   4   1   2        7.55       10.11      0.84 o 
   5   1   2      203.48      209.39     23.64 o 
   6   1   2       23.29       23.63      4.03 o 
   7   1   2       77.15       73.08      3.52 o 
   8   1   2       28.97       35.71      2.76 o 
  -8   2   2        4.05        4.99      5.37 o 
  -7   2   2       71.36       63.19     16.99 o 
  -6   2   2      140.70      135.03     30.68 o 
  -5   2   2      161.24      164.56      6.18 o 
  -4   2   2        4.72        4.01      0.94 o 
  -3   2   2      219.19      231.21     14.47 o 
  -2   2   2      140.94      113.13      8.11 o 
  -1   2   2     1680.79     1671.78     67.38 o 
   0   2   2     2223.68     2394.90     51.34 o 
   1   2   2       60.49       74.71      1.81 o 
   2   2   2      314.65      360.92     15.44 o 
   3   2   2      110.86      113.05     17.69 o 
   4   2   2       32.48       87.08     65.97 o 
   5   2   2       89.63       87.06      2.67 o 
   6   2   2      166.21      174.89      4.79 o 
   7   2   2       47.23       55.42      4.31 o 
   8   2   2       14.61       13.16      2.49 o 
  -7   3   2       12.30        7.96      4.77 o 
  -6   3   2      166.39      173.96      5.84 o 
  -5   3   2       18.95       21.97      6.53 o 
  -4   3   2       44.05       44.95      3.68 o 
  -3   3   2      312.52      311.51     27.03 o 
  -2   3   2      899.47      873.67     62.60 o 
  -1   3   2      350.10      330.80     16.36 o 
   0   3   2       42.86       33.79      1.39 o 
   1   3   2      141.06      167.24      3.34 o 
   2   3   2       66.33       70.23      2.75 o 
   3   3   2      222.32      257.59     11.67 o 
   4   3   2        2.81        5.28      1.49 o 
   5   3   2      225.48      218.89     10.42 o 
   6   3   2      221.55      209.40      8.53 o 
   7   3   2        3.63        5.99      2.70 o 
  -7   4   2       20.23       17.69      8.67 o 
  -6   4   2        3.66       10.21      5.41 o 
  -5   4   2        0.38        1.62      3.52 o 
  -4   4   2       94.37       82.36      8.27 o 
  -3   4   2      114.66      111.85      8.42 o 
  -2   4   2       89.61       91.50      6.16 o 
  -1   4   2       10.05       25.17      3.69 o 
   0   4   2      231.30      227.77      5.54 o 
   1   4   2        2.54        4.61      1.12 o 
   2   4   2        5.92        5.23      1.14 o 
   3   4   2        5.59        5.84      1.25 o 
   4   4   2       68.23       76.21      4.66 o 
   5   4   2       17.07       15.29      2.87 o 
   6   4   2       37.22       40.48      8.33 o 
  -5   5   2        2.36        0.78      1.77 o 
  -4   5   2        9.60       12.08      2.40 o 
  -3   5   2        0.01       -1.11      1.69 o 
  -2   5   2       68.55       67.17      3.52 o 
  -1   5   2      101.58      101.88      5.59 o 
   0   5   2       86.47       75.09      5.70 o 
   1   5   2       34.33       39.61      5.53 o 
   2   5   2      179.69      168.79      7.78 o 
   3   5   2       41.23       39.89      2.75 o 
   4   5   2        1.71        2.19      1.38 o 
   5   5   2       10.29       11.53      2.92 o 
  -4   6   2       44.02       36.89     11.97 o 
  -3   6   2        0.26        2.98      4.33 o 
  -2   6   2       25.58       32.20     10.02 o 
  -1   6   2       18.65       23.06      5.25 o 
   0   6   2        1.67        3.31      4.20 o 
   1   6   2       17.98       15.98      4.68 o 
   2   6   2       61.51       63.63      3.83 o 
   3   6   2        3.63        4.56      2.19 o 
  -8   1   3        2.00        3.09      2.81 o 
  -7   1   3       80.24       79.81      4.66 o 
  -6   1   3        1.74        2.54      1.05 o 
  -5   1   3        0.33        1.14      0.78 o 
  -4   1   3       56.16       50.75      3.46 o 
  -3   1   3      465.73      489.04     19.38 o 
  -2   1   3      632.77      576.26     19.91 o 
  -1   1   3     8993.35     8554.57    493.04 o 
   0   1   3     3172.32     3255.83     94.80 o 
   1   1   3     2235.21     2239.44     27.13 o 
   2   1   3        0.01        0.53      0.31 o 
   3   1   3      173.81      195.94      2.96 o 
   4   1   3       27.16       23.23      1.53 o 
   5   1   3        5.34        3.90      1.08 o 
   6   1   3       37.99       36.30      1.72 o 
   7   1   3       28.94       35.37      2.72 o 
   8   1   3        3.82        4.19      1.52 o 
  -8   2   3        6.30        5.38      3.88 o 
  -7   2   3        4.40       56.73     35.24 o 
  -6   2   3       13.35       74.96     62.01 o 
  -5   2   3      119.17      159.35     32.32 o 
  -4   2   3       13.28       14.25      1.40 o 
  -3   2   3      244.71      236.98     14.48 o 
  -2   2   3      480.21      484.21     26.92 o 
  -1   2   3      348.12      350.14     20.86 o 
   0   2   3       16.96       12.54      0.71 o 
   1   2   3      659.38      713.19      9.49 o 
   2   2   3      141.85      147.79      5.42 o 
   3   2   3       39.31       49.06      2.79 o 
   4   2   3        1.41        3.57      2.04 o 
   5   2   3       31.99       33.07      1.86 o 
   6   2   3        0.29        0.77      1.15 o 
   7   2   3        1.15        2.11      1.26 o 
   8   2   3        8.00       13.90      2.18 o 
  -7   3   3        1.61        4.21      3.60 o 
  -6   3   3       25.35       37.49      7.32 o 
  -5   3   3        1.02        3.99      4.96 o 
  -4   3   3        3.63        2.72      1.44 o 
  -3   3   3       24.90       27.97      5.43 o 
  -2   3   3       26.68       19.97      4.32 o 
  -1   3   3       11.84       11.82      3.47 o 
   0   3   3       18.78       28.53      1.35 o 
   1   3   3      177.72      181.31      3.52 o 
   2   3   3        1.08        3.04      0.80 o 
   3   3   3       49.70       48.43      2.21 o 
   4   3   3      123.31      122.84      3.55 o 
   5   3   3       25.26       26.12      4.22 o 
   6   3   3       57.41       65.01      4.60 o 
   7   3   3       94.08      100.90      7.10 o 
  -7   4   3        0.29       -0.92      3.62 o 
  -6   4   3       88.16       76.71     15.39 o 
  -5   4   3       71.27       72.19      3.95 o 
  -4   4   3       19.22       23.81      5.23 o 
  -3   4   3       46.12       45.81      3.20 o 
  -2   4   3       54.66       55.90      4.90 o 
  -1   4   3      180.35      194.67      6.98 o 
   0   4   3      506.74      515.63      9.71 o 
   1   4   3      113.79      121.15      3.40 o 
   2   4   3       74.90       72.68      2.52 o 
   3   4   3       63.58       64.20      4.03 o 
   4   4   3      130.14      123.58      8.75 o 
   5   4   3        6.11        6.45      1.51 o 
   6   4   3        3.19        3.22      1.66 o 
  -5   5   3        5.23        5.41      2.86 o 
  -4   5   3       48.68       37.28      5.13 o 
  -3   5   3        7.94        6.68      2.07 o 
  -2   5   3      176.97      162.03      8.68 o 
  -1   5   3        9.53       12.80      4.17 o 
   0   5   3       28.87       40.75      5.51 o 
   1   5   3        0.98        1.32      2.29 o 
   2   5   3       52.44       57.64      5.44 o 
   3   5   3        9.61       10.14      1.83 o 
   4   5   3       36.53       38.21      3.85 o 
   5   5   3       39.20       33.97      8.98 o 
  -3   6   3       75.49       70.88      5.72 o 
  -2   6   3        9.82        6.41      4.47 o 
  -1   6   3        0.10        4.91      4.27 o 
   0   6   3       58.16       52.14      6.90 o 
   1   6   3       48.03       50.12      5.39 o 
   2   6   3       20.89       18.70      2.82 o 
   3   6   3       35.33       23.82      5.21 o 
  -8   0   4        1.23        5.27      4.22 o 
  -7   0   4      338.35      328.38     13.71 o 
  -6   0   4        0.14        5.37      2.97 o 
  -5   0   4      935.93      830.79     26.17 o 
  -4   0   4       62.09       69.80      4.51 o 
  -3   0   4     1093.27     1114.30     32.41 o 
  -2   0   4     1992.25     1850.20     49.23 o 
  -1   0   4    11457.43     9298.56    168.79 o 
   0   0   4      843.52      750.23     13.48 o 
   1   0   4     8517.58     7742.49    175.94 o 
   2   0   4      765.26      764.63     18.79 o 
   3   0   4      296.63      274.66     12.85 o 
   4   0   4       11.44        7.53      2.83 o 
   5   0   4       10.83        6.55      3.64 o 
   6   0   4      164.33      151.10      6.81 o 
   7   0   4      180.75      185.43      8.15 o 
   8   0   4       23.45       17.93      3.36 o 
  -8   1   4        0.83        7.78      9.44 o 
  -7   1   4       56.02      128.58     56.18 o 
  -6   1   4       43.81       43.02      2.51 o 
  -5   1   4        2.63        4.03      1.72 o 
  -4   1   4      155.64      162.36      3.73 o 
  -3   1   4      118.74      119.54      4.32 o 
  -2   1   4     8671.48     7875.76    353.99 o 
  -1   1   4     6267.78     5905.57    298.50 o 
   0   1   4      636.05      646.11     18.46 o 
   1   1   4      175.99      136.21      2.00 o 
   2   1   4       11.66       11.45      0.72 o 
   3   1   4        0.13        0.62      0.58 o 
   4   1   4      214.38      206.65      3.52 o 
   5   1   4      140.20      154.04      5.88 o 
   6   1   4      128.21      120.39      3.39 o 
   7   1   4        2.21        2.97      1.29 o 
   8   1   4        2.25        2.19      1.35 o 
  -8   2   4        0.96        4.14      3.34 o 
  -7   2   4       56.94       56.35      8.92 o 
  -6   2   4      198.12      175.55     43.93 o 
  -5   2   4      275.81      224.79     50.61 o 
  -4   2   4        0.37        0.87      0.81 o 
  -3   2   4       35.21       46.39      2.84 o 
  -2   2   4       18.44       21.70      3.13 o 
  -1   2   4      398.24      392.47     18.84 o 
   0   2   4      960.15     1035.46     14.95 o 
   1   2   4      584.44      626.00      7.40 o 
   2   2   4        5.95        3.14      0.52 o 
   3   2   4        6.54        9.33      0.99 o 
   4   2   4       25.89       27.26      4.58 o 
   5   2   4        0.75        1.27      1.79 o 
   6   2   4       31.47       31.06      7.39 o 
   7   2   4        3.59        7.53      2.49 o 
   8   2   4       26.45       33.75      3.02 o 
  -7   3   4        9.79       12.39      6.62 o 
  -6   3   4      117.57      118.86      4.72 o 
  -5   3   4      167.93      150.21      5.00 o 
  -4   3   4       65.51       61.66      3.23 o 
  -3   3   4       35.14       29.96      3.36 o 
  -2   3   4      429.56      433.05     27.52 o 
  -1   3   4      427.57      435.88     13.22 o 
   0   3   4      357.87      389.29      6.28 o 
   1   3   4      873.47      959.43     18.09 o 
   2   3   4       23.24       30.88      1.55 o 
   3   3   4       14.23       14.01      2.05 o 
   4   3   4       27.16       30.01      3.14 o 
   5   3   4       85.45       83.23      3.46 o 
   6   3   4       22.41       24.62      2.50 o 
   7   3   4        1.09        3.61      1.52 o 
  -7   4   4        2.80       -1.89      4.70 o 
  -6   4   4        0.26        2.63      4.08 o 
  -5   4   4       36.99       35.29      3.04 o 
  -4   4   4       12.01       13.04      2.09 o 
  -3   4   4       13.00       10.04      1.82 o 
  -2   4   4       82.59       81.12      4.14 o 
  -1   4   4      169.12      172.40      6.54 o 
   0   4   4        2.68        3.83      1.53 o 
   1   4   4        0.02       -0.62      0.74 o 
   2   4   4        0.10       -0.72      0.95 o 
   3   4   4        5.47        4.07      1.17 o 
   4   4   4       16.33       16.54      2.02 o 
   5   4   4        1.08       -0.32      1.05 o 
   6   4   4       16.64       14.94      4.41 o 
  -5   5   4        0.51       -1.03      4.24 o 
  -4   5   4       40.40       40.57      3.63 o 
  -3   5   4       76.03       65.04      3.58 o 
  -2   5   4       10.24       21.85      4.63 o 
  -1   5   4       51.67       54.55      6.18 o 
   0   5   4        9.07       10.15      4.19 o 
   1   5   4       51.86       53.65      3.23 o 
   2   5   4      125.04      117.03      9.66 o 
   3   5   4       73.10       69.46      2.89 o 
   4   5   4        5.59        5.57      1.65 o 
   5   5   4        4.86        4.42      1.59 o 
  -3   6   4       66.18       65.40      5.62 o 
  -2   6   4        7.17        6.26      4.30 o 
  -1   6   4        8.44       12.55      5.75 o 
   0   6   4        2.13        6.56      4.16 o 
   1   6   4       32.30       33.37      5.48 o 
   2   6   4        4.88        4.54      2.23 o 
   3   6   4        8.77        9.40      3.71 o 
  -8   1   5       15.20       13.53      8.05 o 
  -7   1   5      144.93      157.59      6.68 o 
  -6   1   5      123.04      101.63      6.90 o 
  -5   1   5        0.37        0.65      0.63 o 
  -4   1   5       77.11       83.77      2.48 o 
  -3   1   5       50.95       55.41      1.77 o 
  -2   1   5      306.90      273.60     12.49 o 
  -1   1   5     1553.16     1454.97     58.57 o 
   0   1   5      604.25      630.27     21.32 o 
   1   1   5        4.51        5.55      0.50 o 
   2   1   5     1417.95     1454.75     15.95 o 
   3   1   5     1040.87     1048.60     11.97 o 
   4   1   5        1.20        0.03      0.71 o 
   5   1   5        7.03        7.10      1.12 o 
   6   1   5        2.65        3.61      0.95 o 
   7   1   5       37.44       35.94      2.60 o 
   8   1   5        8.76       11.87      2.02 o 
  -8   2   5        0.51        1.44      3.04 o 
  -7   2   5       35.94       48.04      7.19 o 
  -6   2   5        6.32        9.77      3.31 o 
  -5   2   5        1.27        1.63      2.67 o 
  -4   2   5      394.96      403.47      7.56 o 
  -3   2   5      240.13      234.58     10.85 o 
  -2   2   5      145.88      171.98      5.31 o 
  -1   2   5     1388.57     1573.62     81.46 o 
   0   2   5      537.28      558.88     12.70 o 
   1   2   5       58.13       70.58      1.52 o 
   2   2   5      127.45      140.26      2.40 o 
   3   2   5       50.77       49.76      1.41 o 
   4   2   5       18.42       15.23      1.69 o 
   5   2   5      248.29      192.17     64.96 o 
   6   2   5        4.48        5.56      1.43 o 
   7   2   5       30.17       36.60      3.55 o 
  -7   3   5        2.17        2.97      3.98 o 
  -6   3   5        0.06        3.47      5.13 o 
  -5   3   5       18.29       22.66      2.97 o 
  -4   3   5        5.04        3.80      1.27 o 
  -3   3   5       27.01       34.78      4.43 o 
  -2   3   5       39.00       42.03      2.25 o 
  -1   3   5        2.55        4.72      1.54 o 
   0   3   5       72.86       88.73      2.31 o 
   1   3   5      278.92      291.82      4.25 o 
   2   3   5     1048.58     1142.79     15.28 o 
   3   3   5      132.04      144.55      3.36 o 
   4   3   5       72.70       72.14      3.38 o 
   5   3   5        4.81        6.25      4.82 o 
   6   3   5       56.94       56.19      3.38 o 
   7   3   5        0.00       -0.84      1.12 o 
  -7   4   5        0.00        1.23      3.82 o 
  -6   4   5       62.60       50.46     26.65 o 
  -5   4   5      121.09      113.27      4.87 o 
  -4   4   5       57.53       52.89      5.68 o 
  -3   4   5       46.80       44.32      7.35 o 
  -2   4   5        2.72        6.23      3.88 o 
  -1   4   5        7.98        8.65      2.98 o 
   0   4   5       41.07       34.38      3.47 o 
   1   4   5       60.63       54.10      2.16 o 
   2   4   5       15.67       19.57      2.13 o 
   3   4   5      199.47      194.04      4.39 o 
   4   4   5       27.90       29.33      2.39 o 
   5   4   5       13.66       10.27      2.89 o 
   6   4   5       28.40       29.64      2.83 o 
  -5   5   5        4.26       -0.52      1.91 o 
  -4   5   5        2.78        7.31      4.19 o 
  -3   5   5        6.17       16.37      4.56 o 
  -2   5   5       49.50       40.05      5.41 o 
  -1   5   5      290.56      281.54      9.49 o 
   0   5   5       69.15       67.25      3.47 o 
   1   5   5        5.37        5.27      1.91 o 
   2   5   5      113.39      114.29      4.35 o 
   3   5   5      148.99      149.99      4.16 o 
   4   5   5        0.58        2.13      1.42 o 
   5   5   5       18.20       17.02      5.73 o 
  -3   6   5        3.63        4.33      4.48 o 
  -2   6   5       17.92       17.38      4.90 o 
  -1   6   5       10.88       15.07      4.74 o 
   0   6   5       27.94       28.31      5.22 o 
   1   6   5       11.80       11.67      3.43 o 
   2   6   5        0.39        1.62      1.97 o 
   3   6   5        2.42        7.01      2.29 o 
  -8   0   6       22.83        7.38      4.41 o 
  -7   0   6      111.90      102.59      7.19 o 
  -6   0   6       57.72       41.80      4.60 o 
  -5   0   6      147.49      130.78      7.00 o 
  -4   0   6     1310.20     1251.89     37.11 o 
  -3   0   6       91.07       96.09      3.31 o 
  -2   0   6     1552.41     1393.82     25.39 o 
  -1   0   6      818.53      677.41     12.72 o 
   0   0   6     2454.15     2131.56     50.72 o 
   1   0   6       16.81       17.35      1.53 o 
   2   0   6      626.87      584.57     15.15 o 
   3   0   6      211.91      334.04      9.97 o 
   4   0   6       11.61       15.91      1.52 o 
   5   0   6       46.52       51.20      3.55 o 
   6   0   6       32.60       28.00      3.07 o 
   7   0   6       64.93       69.51      4.99 o 
   8   0   6        2.15        2.78      2.30 o 
  -8   1   6        0.97       36.64     25.07 o 
  -7   1   6      117.23      124.57     17.69 o 
  -6   1   6       51.53       39.03     24.50 o 
  -5   1   6       71.40       73.92      5.56 o 
  -4   1   6       28.92       33.46      5.58 o 
  -3   1   6      351.64      337.56      9.19 o 
  -2   1   6      556.24      573.21     26.09 o 
  -1   1   6      124.27      101.03      2.07 o 
   0   1   6      870.76      931.42     34.50 o 
   1   1   6     1216.26     1280.28     18.10 o 
   2   1   6        0.99        0.68      0.42 o 
   3   1   6        8.72       11.09      1.20 o 
   4   1   6      146.65      159.40      5.12 o 
   5   1   6       12.80       17.75      1.80 o 
   6   1   6      277.88      271.47      5.74 o 
   7   1   6       66.06       60.84      3.31 o 
   8   1   6        4.22        6.53      1.73 o 
  -8   2   6        9.77        6.11      3.46 o 
  -7   2   6       39.15       32.41     19.37 o 
  -6   2   6       10.97      120.72     72.20 o 
  -5   2   6       67.13       64.28     14.95 o 
  -4   2   6       22.87       16.50      2.94 o 
  -3   2   6     1224.59     1195.40     35.23 o 
  -2   2   6     1735.99     1816.34    108.54 o 
  -1   2   6     1647.50     1655.03     70.98 o 
   0   2   6      379.65      386.80      9.00 o 
   1   2   6      672.56      735.78      8.66 o 
   2   2   6       71.84       66.19      1.58 o 
   3   2   6      109.52      116.01      2.27 o 
   4   2   6       28.89       33.03      1.50 o 
   5   2   6       61.07       63.83      3.15 o 
   6   2   6      108.20      112.95      4.49 o 
   7   2   6        3.09        7.51      1.65 o 
  -7   3   6       10.70        7.08      5.47 o 
  -6   3   6       38.57       34.82     27.04 o 
  -5   3   6      212.65      205.01      6.28 o 
  -4   3   6        7.45       11.08      2.86 o 
  -3   3   6        6.07       10.01      1.53 o 
  -2   3   6       63.02       51.08      3.52 o 
  -1   3   6      569.81      622.34     29.19 o 
   0   3   6       94.26       99.44      2.88 o 
   1   3   6       19.38       23.63      1.14 o 
   2   3   6       71.11       72.01      2.26 o 
   3   3   6      273.39      265.10      8.68 o 
   4   3   6      198.15      189.74      6.42 o 
   5   3   6        6.96        5.96      1.45 o 
   6   3   6       76.73       81.02      6.04 o 
   7   3   6       10.07        7.52      1.81 o 
  -7   4   6        2.45        0.23      3.73 o 
  -6   4   6       12.19        9.42      5.37 o 
  -5   4   6       12.18       11.79      2.78 o 
  -4   4   6       14.36       15.06      2.49 o 
  -3   4   6       21.77       23.61      6.05 o 
  -2   4   6        6.92        9.20      3.22 o 
  -1   4   6       90.93       93.23      4.84 o 
   0   4   6       67.86       74.24      3.12 o 
   1   4   6      179.63      194.54      4.17 o 
   2   4   6        0.01       -0.01      0.91 o 
   3   4   6      275.14      263.88      6.49 o 
   4   4   6      262.85      256.15     19.24 o 
   5   4   6        0.19        0.13      1.09 o 
   6   4   6        1.22        1.10      1.63 o 
  -5   5   6        6.02        3.86      2.17 o 
  -4   5   6       24.29       18.58      2.75 o 
  -3   5   6       61.02       53.51      7.19 o 
  -2   5   6       33.26       34.93      4.98 o 
  -1   5   6       56.32       60.40      4.69 o 
   0   5   6      112.21      101.88      4.08 o 
   1   5   6       19.34       19.91      4.62 o 
   2   5   6       38.30       43.29      2.97 o 
   3   5   6       25.59       22.38      2.83 o 
   4   5   6       10.92       11.05      2.36 o 
   5   5   6        2.13        1.97      1.51 o 
  -3   6   6       28.62       29.24      5.75 o 
  -2   6   6        4.33        3.15      4.10 o 
  -1   6   6       40.11       35.21     10.45 o 
   0   6   6       27.93       23.23      4.97 o 
   1   6   6       16.05       16.39      2.73 o 
   2   6   6        2.77        3.31      2.09 o 
   3   6   6        8.01        2.93      2.39 o 
  -8   1   7       40.75       44.32      4.20 o 
  -7   1   7       99.25      131.85     38.78 o 
  -6   1   7       15.27       13.67      8.29 o 
  -5   1   7        1.86        1.61      2.05 o 
  -4   1   7      254.26      260.82      6.32 o 
  -3   1   7     1780.21     1780.48     35.11 o 
  -2   1   7      278.63      287.02     12.57 o 
  -1   1   7      213.83      206.22      5.20 o 
   0   1   7      117.10      100.11      4.50 o 
   1   1   7       90.67       94.92      2.13 o 
   2   1   7      393.95      448.62      8.43 o 
   3   1   7       87.20       98.83      2.56 o 
   4   1   7        8.29        5.75      1.53 o 
   5   1   7        3.07        3.72      1.18 o 
   6   1   7       52.18       41.48      2.27 o 
   7   1   7        1.04        4.01      1.35 o 
   8   1   7        0.22       -0.70      1.17 o 
  -8   2   7        5.68        5.18      3.39 o 
  -7   2   7        1.97        8.31      7.67 o 
  -6   2   7      195.79      152.93    101.68 o 
  -5   2   7        1.92        0.63      2.30 o 
  -4   2   7        3.17        5.41      1.32 o 
  -3   2   7      730.33      732.00     18.41 o 
  -2   2   7       60.02       37.33      2.85 o 
  -1   2   7        0.10        2.38      0.53 o 
   0   2   7      518.45      508.15     17.47 o 
   1   2   7       55.01       65.92      1.56 o 
   2   2   7     1070.98     1225.07     13.98 o 
   3   2   7        2.17        7.38      0.85 o 
   4   2   7       46.81       42.12      1.67 o 
   5   2   7      239.23      247.25      6.73 o 
   6   2   7        7.08        9.63      1.70 o 
   7   2   7        3.04        3.13      1.43 o 
  -7   3   7        1.33        6.04      3.45 o 
  -6   3   7        0.03        9.07      6.09 o 
  -5   3   7        2.07        4.71      3.29 o 
  -4   3   7        0.45        1.25      1.76 o 
  -3   3   7        0.00        0.62      1.02 o 
  -2   3   7       24.79       27.94      3.47 o 
  -1   3   7      226.58      228.31     13.45 o 
   0   3   7       78.01       79.87      2.79 o 
   1   3   7      133.99      142.00      2.68 o 
   2   3   7      263.98      273.87      4.95 o 
   3   3   7        0.30        0.16      1.16 o 
   4   3   7       14.68       21.67      3.36 o 
   5   3   7       78.75       80.63      3.81 o 
   6   3   7       64.39       70.51      3.84 o 
   7   3   7        0.08        0.33      1.29 o 
  -6   4   7       22.17       11.09     12.70 o 
  -5   4   7       49.97       45.93      5.94 o 
  -4   4   7      127.78      124.25     11.73 o 
  -3   4   7        0.13       -0.54      2.91 o 
  -2   4   7       64.96       57.54      4.28 o 
  -1   4   7       23.43       34.39      2.77 o 
   0   4   7       13.46       14.25      1.97 o 
   1   4   7        5.36       12.17      1.42 o 
   2   4   7        0.45        0.85      0.98 o 
   3   4   7       47.74       50.50      2.65 o 
   4   4   7        0.20        1.02      1.21 o 
   5   4   7        2.40        1.41      1.29 o 
   6   4   7        0.02        0.36      2.21 o 
  -5   5   7       27.66       29.13      9.06 o 
  -4   5   7       24.92       31.50      5.52 o 
  -3   5   7       46.11       51.70      5.21 o 
  -2   5   7       94.60       93.22     10.26 o 
  -1   5   7       54.34       51.43      4.51 o 
   0   5   7        2.73        4.34      1.99 o 
   1   5   7      140.70      139.82      4.78 o 
   2   5   7       68.52       59.92      3.35 o 
   3   5   7       65.39       64.48      3.79 o 
   4   5   7       15.58       12.88      3.96 o 
  -3   6   7        0.01        5.69      4.65 o 
  -2   6   7        0.07        2.58      4.08 o 
  -1   6   7        9.41       11.60      6.14 o 
   0   6   7        0.71        3.19      3.66 o 
   1   6   7       15.13       17.96      2.76 o 
   2   6   7       12.94       11.05      2.47 o 
  -7   0   8       51.64       49.38      5.37 o 
  -6   0   8       28.37       43.34      5.94 o 
  -5   0   8       10.65        7.00      2.97 o 
  -4   0   8       15.87       22.63      3.84 o 
  -3   0   8       22.25       21.80      1.75 o 
  -2   0   8     1006.06      859.14     17.83 o 
  -1   0   8       83.01       89.96      3.40 o 
   0   0   8        0.04        2.21      1.39 o 
   1   0   8      838.65      809.22     20.13 o 
   2   0   8      340.11      415.06     11.51 o 
   3   0   8        0.31        0.86      1.05 o 
   4   0   8      282.36      301.15      9.97 o 
   5   0   8       22.05       20.81      2.88 o 
   6   0   8      107.87      109.78      6.04 o 
   7   0   8        0.93       -1.73      1.44 o 
  -8   1   8       39.63       28.22     18.89 o 
  -7   1   8      179.21      151.82     96.60 o 
  -6   1   8       14.33       12.63      8.96 o 
  -5   1   8       30.62       23.55      9.97 o 
  -4   1   8      113.70      106.81      3.40 o 
  -3   1   8     1115.80     1177.37     35.41 o 
  -2   1   8        0.12        0.55      0.54 o 
  -1   1   8     2009.90     1910.92     50.94 o 
   0   1   8       54.64       60.62      2.49 o 
   1   1   8      886.66      903.27     20.56 o 
   2   1   8       69.05       84.03      3.52 o 
   3   1   8      296.82      274.38      5.17 o 
   4   1   8       47.63       56.01      4.03 o 
   5   1   8       21.66       21.56      2.06 o 
   6   1   8      284.61      288.85      6.13 o 
   7   1   8       35.88       29.80      2.70 o 
  -8   2   8        2.19        4.51      3.36 o 
  -7   2   8       20.71       12.67      7.10 o 
  -6   2   8        0.82        2.38      2.88 o 
  -5   2   8       14.68       16.63      9.73 o 
  -4   2   8       29.76       35.63      3.09 o 
  -3   2   8     1102.11     1032.80     37.11 o 
  -2   2   8        0.42        1.23      0.63 o 
  -1   2   8       17.60       16.38      1.08 o 
   0   2   8      482.04      527.17     16.09 o 
   1   2   8        6.84       11.02      0.93 o 
   2   2   8       83.66       90.50      2.40 o 
   3   2   8        0.35        1.23      0.63 o 
   4   2   8       16.91       17.78      1.42 o 
   5   2   8        3.00        5.50      1.43 o 
   6   2   8       12.07       13.00      1.95 o 
   7   2   8        0.88        1.19      1.68 o 
  -7   3   8       47.24       36.45     30.44 o 
  -6   3   8      143.23      137.78      9.30 o 
  -5   3   8       52.35       53.90      4.38 o 
  -4   3   8      185.12      188.56     10.52 o 
  -3   3   8        0.03        4.16      2.46 o 
  -2   3   8       63.47       67.42      4.12 o 
  -1   3   8       23.25       27.33      2.20 o 
   0   3   8       15.52       23.03      1.18 o 
   1   3   8        1.52        1.19      0.59 o 
   2   3   8       83.30       93.60      2.61 o 
   3   3   8        8.07       13.67      4.15 o 
   4   3   8        0.55        0.42      0.98 o 
   5   3   8      106.49      109.88      6.71 o 
   6   3   8       31.98       39.29      3.11 o 
  -6   4   8        0.49       -0.33      3.50 o 
  -5   4   8       11.33       12.67      7.14 o 
  -4   4   8       22.64       27.01      4.98 o 
  -3   4   8       18.61       36.22      7.62 o 
  -2   4   8      122.35      107.60      6.42 o 
  -1   4   8      473.71      472.51     17.90 o 
   0   4   8       21.19       26.63      2.40 o 
   1   4   8       41.67       44.26      2.10 o 
   2   4   8        1.03       -1.42      0.97 o 
   3   4   8       22.76       30.09      3.10 o 
   4   4   8        4.19        2.67      1.33 o 
   5   4   8       29.71       28.41      2.76 o 
   6   4   8        2.94        4.80      1.70 o 
  -5   5   8        1.60       -0.88      4.30 o 
  -4   5   8       10.41       12.59      4.70 o 
  -3   5   8        0.63       -1.10      3.82 o 
  -2   5   8       31.14       35.07      5.25 o 
  -1   5   8       53.16       50.89      5.13 o 
   0   5   8      135.73      134.51      4.74 o 
   1   5   8        0.00       -0.08      1.56 o 
   2   5   8      117.37      119.23      4.48 o 
   3   5   8      132.04      124.38      4.39 o 
   4   5   8       21.12       17.56      2.34 o 
  -3   6   8        9.65        8.56      4.87 o 
  -2   6   8       27.45       24.75     12.08 o 
  -1   6   8       11.44        4.77      4.12 o 
   0   6   8       24.96       22.19      4.71 o 
   1   6   8        1.63        0.64      3.51 o 
   2   6   8        0.53       -0.93      3.55 o 
  -8   1   9        0.06       -0.06      3.69 o 
  -7   1   9       15.20       22.68      3.93 o 
  -6   1   9        5.01       46.12     26.32 o 
  -5   1   9       53.77       52.35      4.99 o 
  -4   1   9      197.45      218.98      5.83 o 
  -3   1   9      194.92      198.78     10.34 o 
  -2   1   9        0.16       -0.26      0.50 o 
  -1   1   9        7.87        7.31      0.61 o 
   0   1   9      816.52      918.22     45.34 o 
   1   1   9      279.32      334.92     11.14 o 
   2   1   9      300.28      301.44      5.24 o 
   3   1   9       54.41       52.79      3.69 o 
   4   1   9       61.13       56.99      2.62 o 
   5   1   9       83.04       89.07      3.59 o 
   6   1   9        0.00       -0.11      0.85 o 
   7   1   9        0.14       -0.85      1.03 o 
  -8   2   9        4.36        6.63      4.46 o 
  -7   2   9        9.93       10.33     10.93 o 
  -6   2   9        0.67        0.00      4.89 o 
  -5   2   9       61.29       61.65      5.85 o 
  -4   2   9        1.48        0.23      1.05 o 
  -3   2   9        9.71        5.45      1.88 o 
  -2   2   9      436.79      452.78     21.12 o 
  -1   2   9      314.78      282.50     10.12 o 
   0   2   9      650.81      737.03     31.18 o 
   1   2   9      176.29      198.09      3.89 o 
   2   2   9      100.98      116.39      2.59 o 
   3   2   9      202.57      212.41      9.34 o 
   4   2   9       48.83       54.63      2.76 o 
   5   2   9        3.05        2.90      1.28 o 
   6   2   9        5.05        6.95      1.63 o 
   7   2   9        0.02       -0.49      1.34 o 
  -7   3   9        2.25       -1.89      3.01 o 
  -6   3   9        0.68        1.06      3.24 o 
  -5   3   9       24.59       28.40     12.13 o 
  -4   3   9       60.60       67.83      4.57 o 
  -3   3   9      426.72      415.95     40.22 o 
  -2   3   9       51.58       60.31      5.27 o 
  -1   3   9       73.08       73.85      2.49 o 
   0   3   9       11.84       14.46      1.43 o 
   1   3   9       15.10       18.44      1.58 o 
   2   3   9       84.58       85.35      2.93 o 
   3   3   9      263.35      282.19     12.15 o 
   4   3   9        0.61        1.41      1.13 o 
   5   3   9       46.69       49.54      3.15 o 
   6   3   9        0.47       -0.51      1.13 o 
  -6   4   9        0.00       -0.82      3.59 o 
  -5   4   9        7.10        4.56      3.87 o 
  -4   4   9      193.35      186.81     24.64 o 
  -3   4   9       61.10       47.32      5.80 o 
  -2   4   9       35.74       38.48      7.86 o 
  -1   4   9       25.09       35.71      2.76 o 
   0   4   9       19.44       19.71      3.04 o 
   1   4   9      310.72      327.46      7.13 o 
   2   4   9       20.29       22.75      2.08 o 
   3   4   9      106.29      108.87      5.80 o 
   4   4   9       20.36       17.30      2.28 o 
   5   4   9        4.60        3.03      1.49 o 
  -5   5   9        1.13        4.24      4.51 o 
  -4   5   9       14.63       13.62      4.80 o 
  -3   5   9       27.28       34.39      5.44 o 
  -2   5   9       96.71       91.25      5.62 o 
  -1   5   9       31.71       33.37      4.91 o 
   0   5   9       58.67       62.19      3.40 o 
   1   5   9       25.91       26.38      2.77 o 
   2   5   9       14.48       15.45      4.51 o 
   3   5   9        0.00       -0.02      1.31 o 
   4   5   9        1.25        1.09      1.56 o 
  -2   6   9        1.89        5.76      4.41 o 
  -1   6   9        0.34        3.01      3.83 o 
   0   6   9        3.88        4.86      3.62 o 
   1   6   9        5.23        5.43      2.32 o 
  -8   0  10      162.83      164.14     10.16 o 
  -7   0  10        0.44        3.07      3.26 o 
  -6   0  10        1.94        0.58      3.16 o 
  -5   0  10      352.74      323.30     13.04 o 
  -4   0  10      605.37      589.16     12.90 o 
  -3   0  10        3.87       12.85      3.16 o 
  -2   0  10      170.23      156.02      4.46 o 
  -1   0  10        0.65        0.58      0.73 o 
   0   0  10       13.44       17.04      1.39 o 
   1   0  10      510.01      483.23     13.23 o 
   2   0  10      218.83      229.92      7.67 o 
   3   0  10       25.98       38.06      2.97 o 
   4   0  10      278.64      334.71     10.93 o 
   5   0  10      181.83      188.88      7.96 o 
   6   0  10        0.03       -0.86      1.53 o 
   7   0  10        1.01        0.00      1.92 o 
  -8   1  10        1.66        3.17      2.94 o 
  -7   1  10       42.57       32.83     21.91 o 
  -6   1  10      205.67      210.93     10.93 o 
  -5   1  10      125.71      103.60     14.43 o 
  -4   1  10      483.52      433.95     17.28 o 
  -3   1  10       59.29       60.38      2.03 o 
  -2   1  10        3.22        4.10      0.58 o 
  -1   1  10      486.86      482.84     19.24 o 
   0   1  10      115.49      118.47      4.65 o 
   1   1  10      761.51      825.31     29.84 o 
   2   1  10      218.63      192.38      3.88 o 
   3   1  10       38.51       31.11      3.26 o 
   4   1  10       86.44       81.22      3.26 o 
   5   1  10       16.20       16.09      2.11 o 
   6   1  10        0.68        2.03      1.10 o 
   7   1  10       19.60       23.17      2.88 o 
  -8   2  10        6.07        4.93      4.07 o 
  -7   2  10        1.03        4.38      3.08 o 
  -6   2  10        0.80        5.76      5.75 o 
  -5   2  10        0.13        0.39      2.43 o 
  -4   2  10      325.54      317.48      6.87 o 
  -3   2  10      125.29      122.14      7.75 o 
  -2   2  10        0.84        1.30      0.60 o 
  -1   2  10       45.84       43.30      1.38 o 
   0   2  10       99.43      107.71      4.68 o 
   1   2  10       32.92       31.36      1.26 o 
   2   2  10       10.38       11.64      1.99 o 
   3   2  10       13.89       13.92      1.24 o 
   4   2  10      247.46      242.95      6.12 o 
   5   2  10      404.93      403.51      9.81 o 
   6   2  10        6.07        3.22      1.43 o 
   7   2  10       12.94       14.34      2.30 o 
  -7   3  10        4.47        1.06      3.22 o 
  -6   3  10        1.83       -0.25      3.11 o 
  -5   3  10       19.29       33.06     11.75 o 
  -4   3  10      487.76      510.43     53.88 o 
  -3   3  10      469.45      475.37     36.05 o 
  -2   3  10        1.49        1.70      0.82 o 
  -1   3  10      188.80      161.67      6.71 o 
   0   3  10        1.36        0.47      0.59 o 
   1   3  10        8.41       13.42      1.09 o 
   2   3  10       74.83       71.94      2.72 o 
   3   3  10       14.71        8.80      1.48 o 
   4   3  10       13.99       13.25      1.93 o 
   5   3  10        7.13        9.03      1.82 o 
   6   3  10       10.04       10.28      2.92 o 
  -6   4  10       21.50       15.93      6.18 o 
  -5   4  10       15.58       15.28      4.60 o 
  -4   4  10        0.02       -0.46      3.66 o 
  -3   4  10       15.58       20.64      4.51 o 
  -2   4  10        0.11       -2.05      2.84 o 
  -1   4  10        4.77        4.37      1.67 o 
   0   4  10       98.75       94.55      4.44 o 
   1   4  10       65.72       69.06      2.55 o 
   2   4  10      152.63      148.75      4.33 o 
   3   4  10      172.16      169.81      4.85 o 
   4   4  10        2.89        0.75      1.63 o 
   5   4  10       19.23       17.42      2.40 o 
  -5   5  10       13.89       16.18      5.12 o 
  -4   5  10        0.07       -1.22      4.05 o 
  -3   5  10       16.53       14.55      6.86 o 
  -2   5  10       55.59       40.77      7.43 o 
  -1   5  10       18.62       20.45      4.25 o 
   0   5  10       11.37       13.60      3.43 o 
   1   5  10        9.76       11.84      5.42 o 
   2   5  10       50.56       54.50      5.99 o 
   3   5  10        4.22        2.69      1.52 o 
   4   5  10        1.13       -0.17      1.42 o 
  -2   6  10       16.47       20.23      9.78 o 
  -1   6  10        0.15       -0.72      3.56 o 
   0   6  10        4.26        0.91      2.54 o 
   1   6  10        0.54        0.09      2.78 o 
  -8   1  11        0.23        1.48      2.85 o 
  -7   1  11        1.52        3.49      2.85 o 
  -6   1  11        0.36        5.44      3.84 o 
  -5   1  11        0.86       -0.98      3.45 o 
  -4   1  11       86.31      102.77      3.00 o 
  -3   1  11       29.13       23.89      2.24 o 
  -2   1  11      437.32      435.22     11.92 o 
  -1   1  11      132.31      147.76      5.04 o 
   0   1  11      275.53      252.26     11.06 o 
   1   1  11        0.25        1.76      0.54 o 
   2   1  11        3.17        2.62      0.70 o 
   3   1  11      350.11      344.64      7.77 o 
   4   1  11       92.86       93.36      3.58 o 
   5   1  11       14.52       11.84      1.44 o 
   6   1  11       19.81       15.21      1.67 o 
   7   1  11        2.25        2.34      1.38 o 
  -8   2  11        0.21        1.54      3.11 o 
  -7   2  11       20.96       12.46     10.16 o 
  -6   2  11       47.67       30.24     18.89 o 
  -5   2  11       16.86       15.96      9.68 o 
  -4   2  11      130.79      133.29      4.11 o 
  -3   2  11       42.58       38.89      1.78 o 
  -2   2  11      104.83       96.75      5.23 o 
  -1   2  11       92.63       92.97      3.72 o 
   0   2  11      274.40      266.81     13.06 o 
   1   2  11       20.50       20.19      1.29 o 
   2   2  11      158.08      182.06      3.51 o 
   3   2  11        0.00       -0.12      0.67 o 
   4   2  11       33.94       40.20      2.05 o 
   5   2  11        3.74        2.48      1.35 o 
   6   2  11        6.45        7.34      1.77 o 
  -7   3  11        2.81       -1.74      3.18 o 
  -6   3  11        0.36       -0.92      3.11 o 
  -5   3  11       45.86       35.85      5.42 o 
  -4   3  11       88.89       75.82      8.53 o 
  -3   3  11      107.44       99.60     12.70 o 
  -2   3  11      378.23      403.21     17.47 o 
  -1   3  11       68.04       63.48      2.11 o 
   0   3  11      307.37      313.94     13.34 o 
   1   3  11      150.99      172.27      5.19 o 
   2   3  11        5.01        5.80      1.26 o 
   3   3  11       31.38       26.42      2.22 o 
   4   3  11       15.06       15.13      2.05 o 
   5   3  11        0.16       -0.53      1.06 o 
   6   3  11       20.52       26.84      2.88 o 
  -6   4  11        3.20        3.98      4.13 o 
  -5   4  11       27.57       27.82      5.29 o 
  -4   4  11        7.09       11.58      4.35 o 
  -3   4  11       36.01       44.14      5.56 o 
  -2   4  11        0.25        0.38      3.12 o 
  -1   4  11      270.85      270.92      9.32 o 
   0   4  11       61.17       50.88      2.23 o 
   1   4  11       10.50        8.74      1.52 o 
   2   4  11      101.80       99.96      3.56 o 
   3   4  11        0.38       -1.73      1.15 o 
   4   4  11        0.01        0.34      1.20 o 
   5   4  11        0.31        0.01      1.33 o 
  -4   5  11        1.89        6.76      4.42 o 
  -3   5  11        3.84        6.94      4.31 o 
  -2   5  11        0.13       -0.23      3.49 o 
  -1   5  11        1.28       -0.52      1.72 o 
   0   5  11       86.13       85.92      3.89 o 
   1   5  11       67.52       67.15      4.15 o 
   2   5  11        0.00        1.82      1.87 o 
   3   5  11        3.92        1.55      1.57 o 
  -1   6  11        0.73        5.42      5.23 o 
   0   6  11       12.57       21.23      4.35 o 
  -8   0  12        1.99        4.70      3.93 o 
  -7   0  12        8.92        7.86      4.22 o 
  -6   0  12       25.89       40.75      6.33 o 
  -5   0  12      169.96      156.28      8.53 o 
  -4   0  12       31.10       30.50      4.89 o 
  -3   0  12      230.86      211.14      7.86 o 
  -2   0  12        0.58       -0.62      0.78 o 
  -1   0  12       85.39       78.43      2.94 o 
   0   0  12       36.64       31.52      1.87 o 
   1   0  12        1.19        0.38      1.15 o 
   2   0  12      268.17      210.65      7.57 o 
   3   0  12       12.42       22.82      2.78 o 
   4   0  12      335.25      346.51     11.51 o 
   6   0  12        1.54        0.86      1.82 o 
   7   0  12        3.63        3.74      2.49 o 
  -8   1  12        4.35        3.84      3.12 o 
  -7   1  12        0.26        0.53      2.70 o 
  -6   1  12       60.11       44.78     20.47 o 
  -5   1  12        8.56        7.37      1.70 o 
  -4   1  12      257.10      251.69      5.16 o 
  -3   1  12      154.49      138.37      5.80 o 
  -2   1  12       65.04       67.59      3.10 o 
  -1   1  12       98.11      106.98      4.14 o 
   0   1  12       63.72       73.13      1.87 o 
   1   1  12       77.10       91.63      3.40 o 
   2   1  12      353.76      342.06      6.04 o 
   3   1  12        0.31        0.13      0.63 o 
   4   1  12      192.56      173.16      7.00 o 
   5   1  12       75.80       79.12      2.90 o 
   6   1  12        1.96        4.36      1.22 o 
   7   1  12        0.11       -0.20      1.10 o 
  -7   2  12        1.64        1.58      2.93 o 
  -6   2  12       13.44       18.13      5.61 o 
  -5   2  12        0.15        2.42      2.79 o 
  -4   2  12       10.74       14.36      1.99 o 
  -3   2  12       53.66       54.14      2.32 o 
  -2   2  12        7.84        7.25      1.91 o 
  -1   2  12      170.65      157.08      6.04 o 
   0   2  12        0.03        1.16      0.55 o 
   1   2  12      433.87      463.13     16.11 o 
   2   2  12      168.20      169.99      8.20 o 
   3   2  12      147.19      143.60      3.69 o 
   4   2  12      256.94      249.52      6.90 o 
   5   2  12       29.73       26.03      2.58 o 
   6   2  12        0.23       -0.97      1.49 o 
  -7   3  12       11.75       12.59      8.92 o 
  -6   3  12        2.88       -0.50      3.02 o 
  -5   3  12       11.98       14.80      4.09 o 
  -4   3  12       21.15       27.27      4.37 o 
  -3   3  12      106.10       93.49      6.23 o 
  -2   3  12       47.87       60.17      1.99 o 
  -1   3  12        7.81        4.96      0.93 o 
   0   3  12       10.07       11.98      1.12 o 
   1   3  12       22.67       23.69      1.77 o 
   2   3  12       58.88       62.00      4.27 o 
   3   3  12       22.07       28.09      3.84 o 
   4   3  12        3.07        1.84      1.26 o 
   5   3  12        0.75       -1.52      1.13 o 
   6   3  12        0.10       -0.07      1.29 o 
  -6   4  12        3.33        2.68      6.38 o 
  -5   4  12        0.48        5.62      4.46 o 
  -4   4  12       24.33       30.87      5.25 o 
  -3   4  12       14.18       14.24      4.19 o 
  -2   4  12      307.18      289.17     30.73 o 
  -1   4  12        0.11        1.30      1.09 o 
   0   4  12       21.60       21.06      2.04 o 
   1   4  12       67.79       71.79      2.97 o 
   2   4  12        0.91        0.38      1.18 o 
   3   4  12        0.53        0.34      1.19 o 
   4   4  12        2.74        2.68      2.21 o 
   5   4  12       10.35       14.13      2.33 o 
  -4   5  12       12.42        5.57      4.48 o 
  -3   5  12       11.14        9.01      4.50 o 
  -2   5  12        5.08        3.35      3.69 o 
  -1   5  12        4.46        3.73      2.05 o 
   0   5  12        2.10        5.48      2.30 o 
   1   5  12        9.17       11.02      4.12 o 
   2   5  12       61.63       59.74      4.05 o 
   3   5  12        0.84        2.32      1.63 o 
  -8   1  13        3.17        5.33      3.22 o 
  -7   1  13        0.00        3.27      2.77 o 
  -6   1  13       33.96       36.98     19.85 o 
  -5   1  13       62.90       60.77      3.05 o 
  -4   1  13       13.48       10.87      1.43 o 
  -3   1  13      220.53      218.12      4.51 o 
  -2   1  13        8.19       11.36      1.20 o 
  -1   1  13       11.65       15.76      2.14 o 
   0   1  13       17.44       16.31      0.97 o 
   1   1  13        0.03        0.44      0.57 o 
   2   1  13        0.70        0.77      0.64 o 
   3   1  13        3.76        3.31      0.90 o 
   4   1  13        5.66        5.38      1.10 o 
   5   1  13       10.48       11.74      1.45 o 
   6   1  13        0.49       -0.07      0.98 o 
  -7   2  13       28.18       24.29     17.55 o 
  -6   2  13       31.17       25.56     15.77 o 
  -5   2  13       42.41       42.17     10.31 o 
  -4   2  13      114.65      111.01      5.13 o 
  -3   2  13       35.48       32.04      1.75 o 
  -2   2  13       12.38       12.79      1.33 o 
  -1   2  13        7.56        6.25      0.83 o 
   0   2  13        4.18        9.53      0.92 o 
   1   2  13      161.31      184.92      9.44 o 
   2   2  13       13.86       20.43      1.55 o 
   3   2  13       46.86       42.97      2.08 o 
   4   2  13       10.57       10.55      1.39 o 
   5   2  13        0.02        0.32      1.13 o 
   6   2  13        2.71        3.23      1.57 o 
  -7   3  13       19.31       21.79     15.48 o 
  -6   3  13       13.14       10.50      6.76 o 
  -5   3  13       39.32       48.60      5.10 o 
  -4   3  13      119.05      116.90      5.91 o 
  -3   3  13       13.61       10.06      2.09 o 
  -2   3  13        8.85       12.56      1.50 o 
  -1   3  13       84.83       85.40      3.96 o 
   0   3  13      239.36      233.66     12.03 o 
   1   3  13      104.44      103.31      3.34 o 
   2   3  13      154.69      147.13      7.10 o 
   3   3  13       26.71       25.95      2.42 o 
   4   3  13        0.66        0.36      1.20 o 
   5   3  13        0.27       -0.63      1.17 o 
  -6   4  13        9.41        7.40      4.49 o 
  -5   4  13       91.69       76.00      5.69 o 
  -4   4  13      182.59      188.64     37.20 o 
  -3   4  13       29.33       22.93      4.59 o 
  -2   4  13        6.94        6.49      3.41 o 
  -1   4  13       10.26        7.71      1.45 o 
   0   4  13       12.62       12.87      1.71 o 
   1   4  13        1.81        0.22      1.09 o 
   2   4  13       19.58       19.24      2.19 o 
   3   4  13       13.47       12.78      2.07 o 
   4   4  13        7.06        5.96      1.77 o 
  -4   5  13        0.13       -1.52      4.22 o 
  -3   5  13       20.77       16.85      4.80 o 
  -2   5  13        2.33        3.91      3.73 o 
  -1   5  13        0.06       -1.81      1.63 o 
   0   5  13        1.35        1.71      2.03 o 
   1   5  13        0.01       -0.79      3.60 o 
   2   5  13        1.83        1.34      2.11 o 
   3   5  13        0.30       -1.01      1.36 o 
  -7   0  14        1.56       -0.77      3.16 o 
  -6   0  14      145.57      136.15      8.63 o 
  -5   0  14       66.87       71.57      3.90 o 
  -4   0  14       32.65       34.21      4.17 o 
  -3   0  14      281.36      237.48      6.70 o 
  -2   0  14        0.10       -0.75      0.91 o 
  -1   0  14     1344.43     1315.34     24.90 o 
   0   0  14      269.21      270.95      9.20 o 
   1   0  14        3.34        2.40      1.53 o 
   2   0  14      157.10      158.01      6.62 o 
   3   0  14      236.14      213.81      8.25 o 
   4   0  14        0.05        2.49      2.01 o 
   6   0  14       11.40        8.44      2.78 o 
  -7   1  14       17.50       13.08      8.34 o 
  -6   1  14       11.02        8.82      3.26 o 
  -5   1  14       80.04       82.36      3.00 o 
  -4   1  14       20.46       23.39      1.90 o 
  -3   1  14       20.11       22.14      1.69 o 
  -2   1  14       56.79       52.57      1.97 o 
  -1   1  14       41.31       39.39      1.65 o 
   0   1  14        0.05       -0.15      0.50 o 
   1   1  14        1.19        0.97      0.63 o 
   2   1  14       12.49        9.61      1.14 o 
   3   1  14      279.29      261.28      5.40 o 
   4   1  14      153.61      137.26      6.38 o 
   5   1  14        1.06        1.95      1.01 o 
   6   1  14        2.42        3.03      1.22 o 
  -7   2  14        1.13        0.24      3.12 o 
  -6   2  14        4.08        2.20      3.79 o 
  -5   2  14        0.00        2.91      3.31 o 
  -4   2  14      106.55       99.57      3.17 o 
  -3   2  14       33.31       34.70      2.87 o 
  -2   2  14        9.73        8.75      1.58 o 
  -1   2  14       71.05       60.41      1.88 o 
   0   2  14       86.48       92.85      6.02 o 
   1   2  14       24.08       26.87      1.68 o 
   2   2  14      153.51      159.77      4.10 o 
   3   2  14      118.13      120.08      3.94 o 
   4   2  14        0.16        0.32      0.88 o 
   5   2  14       23.44       23.60      4.41 o 
   6   2  14        5.45        3.90      1.87 o 
  -6   3  14       11.93       14.61      7.86 o 
  -5   3  14       28.16       27.25      4.94 o 
  -4   3  14       91.66       98.47      6.04 o 
  -3   3  14        9.42       13.67      2.50 o 
  -2   3  14      120.98      108.76      4.32 o 
  -1   3  14       75.91       66.14      3.22 o 
   0   3  14       12.80       15.37      1.34 o 
   1   3  14      230.56      221.30     15.57 o 
   2   3  14        6.34        4.68      1.40 o 
   3   3  14      129.34      121.57      6.90 o 
   4   3  14       24.90       27.01      5.03 o 
   5   3  14        0.06       -0.74      1.20 o 
  -5   4  14       55.69       55.33      5.21 o 
  -4   4  14        1.86        1.54      3.66 o 
  -3   4  14        0.09       -1.87      3.15 o 
  -2   4  14        0.05        0.54      1.57 o 
  -1   4  14        2.04        5.15      2.01 o 
   0   4  14        6.84        4.68      1.42 o 
   1   4  14        0.01       -1.35      1.06 o 
   2   4  14        0.06        0.14      1.17 o 
   3   4  14        1.33        1.47      1.36 o 
   4   4  14        0.67        0.01      1.33 o 
  -3   5  14        0.05       -3.00      3.70 o 
  -2   5  14        0.00       -0.32      3.52 o 
  -1   5  14        3.59        5.45      3.26 o 
   0   5  14       63.80       67.37      4.31 o 
   1   5  14        3.18        5.75      4.41 o 
   2   5  14        8.70        4.99      2.40 o 
  -7   1  15        4.93        6.52      3.18 o 
  -6   1  15        2.59        0.59      2.72 o 
  -5   1  15       21.65       23.21      2.15 o 
  -4   1  15       71.73       71.75      2.68 o 
  -3   1  15        7.73        6.36      1.20 o 
  -2   1  15        1.62        2.47      0.89 o 
  -1   1  15       54.25       61.30      2.08 o 
   0   1  15       18.13       21.16      1.43 o 
   1   1  15        1.71       -0.32      0.59 o 
   2   1  15       99.55       85.14      2.76 o 
   3   1  15       46.97       43.82      2.12 o 
   4   1  15       15.94       18.60      2.10 o 
   5   1  15        0.09        0.10      0.86 o 
   6   1  15        0.52       -0.42      1.28 o 
  -7   2  15        2.12        1.60      3.29 o 
  -6   2  15        4.30        4.61      3.27 o 
  -5   2  15       78.80       78.07      4.94 o 
  -4   2  15       83.46       86.42      3.44 o 
  -3   2  15       26.85       36.23      2.81 o 
  -2   2  15       58.14       60.53      3.56 o 
  -1   2  15        9.15        7.44      1.38 o 
   0   2  15        4.07        2.83      0.81 o 
   1   2  15       18.65       22.31      1.75 o 
   2   2  15        2.70        3.68      1.03 o 
   3   2  15       75.86       74.00      2.80 o 
   4   2  15       46.88       53.04      3.12 o 
   5   2  15        0.10        0.08      1.16 o 
  -6   3  15       22.25       23.10      4.84 o 
  -5   3  15       30.61       33.04      5.17 o 
  -4   3  15       48.08       51.60      7.33 o 
  -3   3  15      178.40      185.51      6.13 o 
  -2   3  15       41.20       42.57      2.15 o 
  -1   3  15       77.23       78.05      3.02 o 
   0   3  15        1.66        0.96      0.83 o 
   1   3  15       34.56       31.29      1.95 o 
   2   3  15       13.14       12.16      1.84 o 
   3   3  15       28.34       22.10      2.42 o 
   4   3  15        0.01        0.16      1.19 o 
   5   3  15        4.99        3.30      1.60 o 
  -5   4  15        1.77        5.35      4.33 o 
  -4   4  15        2.84        3.86      3.85 o 
  -3   4  15        0.91        1.59      5.75 o 
  -2   4  15       65.68       71.57      3.65 o 
  -1   4  15      120.84      113.87      5.08 o 
   0   4  15        0.00       -1.13      1.04 o 
   1   4  15        8.77        7.13      1.68 o 
   2   4  15       13.20        9.59      1.89 o 
   3   4  15        0.05        0.89      1.32 o 
  -3   5  15        0.06       -1.46      5.80 o 
  -2   5  15        0.02        2.31      3.76 o 
  -1   5  15        7.69        5.85      5.56 o 
   0   5  15        0.17        0.07      3.64 o 
   1   5  15        2.24        1.92      2.30 o 
  -7   0  16        5.75        7.48      4.31 o 
  -6   0  16        0.00        1.63      3.26 o 
  -5   0  16        2.50        3.49      2.25 o 
  -4   0  16       44.04       48.02      4.99 o 
  -3   0  16      139.38      145.27      5.13 o 
  -2   0  16       42.71       42.30      2.66 o 
  -1   0  16      143.13      157.05      6.90 o 
   0   0  16      182.03      195.78      7.86 o 
   1   0  16       23.76       22.53      3.07 o 
   2   0  16      314.54      298.66     10.45 o 
   3   0  16      301.23      265.49      9.97 o 
   4   0  16        8.87        7.19      2.49 o 
   5   0  16        1.30       -0.48      1.82 o 
  -7   1  16        3.86        6.03      3.25 o 
  -6   1  16        2.18       -2.19      2.60 o 
  -5   1  16      105.19      106.83      4.12 o 
  -4   1  16       18.16       21.51      1.96 o 
  -3   1  16       50.11       51.84      2.23 o 
  -2   1  16        0.02        0.08      0.84 o 
  -1   1  16       12.96       14.41      1.69 o 
   0   1  16       51.91       47.33      1.96 o 
   1   1  16        1.50        1.06      0.76 o 
   2   1  16      188.35      177.10      4.23 o 
   3   1  16       13.99       13.94      1.52 o 
   4   1  16        0.68        0.00      0.85 o 
   5   1  16        8.18        5.85      1.32 o 
  -7   2  16        1.12        2.49      3.38 o 
  -6   2  16       12.81       12.63      3.93 o 
  -5   2  16        6.95       10.95      3.63 o 
  -4   2  16       89.33       92.30      4.93 o 
  -3   2  16       43.29       43.82      3.11 o 
  -2   2  16       81.04       81.30      2.70 o 
  -1   2  16      163.96      147.99      9.84 o 
   0   2  16      200.96      195.74      7.74 o 
   1   2  16        8.30        6.32      1.09 o 
   2   2  16       73.43       69.46      2.67 o 
   3   2  16      124.08      126.10      3.76 o 
   4   2  16        0.00        0.45      0.98 o 
   5   2  16       14.24       13.93      2.16 o 
  -6   3  16        3.07        5.64      4.00 o 
  -5   3  16       28.39       31.76      5.08 o 
  -4   3  16       94.92       84.83     11.46 o 
  -3   3  16        2.50        2.56      1.74 o 
  -2   3  16       19.18       18.22      1.87 o 
  -1   3  16       76.09       64.49      5.73 o 
   0   3  16       44.58       42.76      2.96 o 
   1   3  16        1.57       -0.05      0.85 o 
   2   3  16        0.00       -0.33      1.05 o 
   3   3  16       34.80       23.79      2.92 o 
   4   3  16        1.29       -0.42      1.20 o 
  -5   4  16       14.13       12.90      4.94 o 
  -4   4  16       10.18        8.64      4.25 o 
  -3   4  16        1.80       -0.40      3.17 o 
  -2   4  16        0.08        0.77      1.70 o 
  -1   4  16       13.54       13.30      4.27 o 
   0   4  16        4.19        2.88      1.56 o 
   1   4  16        1.85        1.12      1.33 o 
   2   4  16       37.11       37.72      2.97 o 
   3   4  16        4.78        2.97      1.82 o 
  -2   5  16        4.70       12.37      5.94 o 
  -1   5  16        1.48        0.67      4.70 o 
   0   5  16        0.40       -1.98      2.49 o 
  -7   1  17       22.26       18.65      4.12 o 
  -6   1  17        2.36        1.54      1.81 o 
  -5   1  17        2.41        1.51      1.32 o 
  -4   1  17        5.64        5.18      1.38 o 
  -3   1  17       18.40       18.08      2.59 o 
  -2   1  17       40.96       37.39      1.90 o 
  -1   1  17       19.19       20.86      2.17 o 
   0   1  17        1.28        0.05      1.12 o 
   1   1  17       49.49       47.14      3.31 o 
   2   1  17      129.83      126.99      3.60 o 
   3   1  17        1.73        1.02      0.90 o 
   4   1  17        6.48        5.84      1.26 o 
   5   1  17        2.22        2.15      1.11 o 
  -6   2  17        8.76       12.75      3.76 o 
  -5   2  17       21.60       32.34      4.77 o 
  -4   2  17       12.22       15.03      1.84 o 
  -3   2  17       52.30       55.09      3.53 o 
  -2   2  17       74.08       77.06      2.71 o 
  -1   2  17       35.09       34.76      2.54 o 
   0   2  17       30.64       28.41      2.97 o 
   1   2  17       23.02       24.89      3.27 o 
   2   2  17        3.41        1.35      0.94 o 
   3   2  17        4.45        5.68      1.23 o 
   4   2  17        1.97        3.88      1.54 o 
   5   2  17        0.14        2.44      2.16 o 
  -5   3  17        3.03        4.73      3.56 o 
  -4   3  17        7.03        5.50      3.26 o 
  -3   3  17        0.06        0.33      1.58 o 
  -2   3  17        6.49        4.73      1.41 o 
  -1   3  17        7.02        6.85      1.82 o 
   0   3  17       26.41       25.49      2.54 o 
   1   3  17       16.19       10.15      1.45 o 
   2   3  17       14.03       15.66      2.09 o 
   3   3  17        0.60        1.19      1.32 o 
   4   3  17        3.62        2.98      2.83 o 
  -4   4  17        1.89        1.18      3.85 o 
  -3   4  17        0.15       -1.66      4.51 o 
  -2   4  17        3.74       10.89      2.75 o 
  -1   4  17       37.38       50.12      3.71 o 
   0   4  17        3.78       -0.38      2.11 o 
   1   4  17       10.56       11.65      2.02 o 
   2   4  17        9.45        7.00      2.88 o 
  -6   0  18        0.09        0.12      1.81 o 
  -5   0  18        0.01        0.65      1.76 o 
  -4   0  18       20.32       25.75      6.95 o 
  -3   0  18        6.55        4.95      2.21 o 
  -2   0  18       46.45       40.17      3.74 o 
  -1   0  18        1.15       -0.10      1.53 o 
   0   0  18       23.45       27.23      3.64 o 
   1   0  18      313.70      303.55     11.12 o 
   2   0  18      529.78      462.90     14.86 o 
   3   0  18       16.39       16.87      3.07 o 
   4   0  18        1.35        2.11      2.01 o 
   5   0  18        5.76        5.94      2.49 o 
  -6   1  18        8.43       11.98      2.54 o 
  -5   1  18       19.48       26.68      2.46 o 
  -4   1  18        0.63        1.22      1.16 o 
  -3   1  18       89.16       88.62      3.00 o 
  -2   1  18       71.70       65.84      2.78 o 
  -1   1  18        0.84        2.29      1.28 o 
   0   1  18        0.17        1.01      1.68 o 
   1   1  18        0.34        0.01      0.85 o 
   2   1  18        3.20        3.43      1.03 o 
   3   1  18        9.36       10.34      1.45 o 
   4   1  18       11.33       11.07      1.52 o 
   5   1  18        6.11        8.31      1.51 o 
  -6   2  18        0.15        0.04      2.93 o 
  -5   2  18       32.28       34.46      3.92 o 
  -4   2  18      130.99      126.28      5.41 o 
  -3   2  18        8.79        7.66      1.85 o 
  -2   2  18        0.57        0.55      1.11 o 
  -1   2  18       26.45       31.43      2.60 o 
   0   2  18      112.87      110.92     10.40 o 
   1   2  18        0.76        0.21      0.92 o 
   2   2  18       28.48       27.50      2.26 o 
   3   2  18       15.56       20.03      2.49 o 
   4   2  18        6.15        6.04      1.68 o 
  -5   3  18        0.15       -1.91      3.21 o 
  -4   3  18        0.41        2.15      1.89 o 
  -3   3  18       12.46       13.09      2.48 o 
  -2   3  18       43.10       40.42      3.43 o 
  -1   3  18       18.85       18.66      2.37 o 
   0   3  18        4.79        4.36      1.68 o 
   1   3  18        0.24        0.01      0.93 o 
   2   3  18       32.60       30.48      2.72 o 
   3   3  18        9.13        6.46      1.72 o 
  -3   4  18        0.05        0.38      4.12 o 
  -2   4  18       38.40       44.90      3.98 o 
  -1   4  18       35.10       42.86      4.60 o 
   0   4  18        1.25       -2.88      1.92 o 
   1   4  18        2.89        0.63      1.44 o 
   2   4  18        9.07        8.71      2.06 o 
  -6   1  19        5.25        7.27      2.29 o 
  -5   1  19       25.61       32.97      2.69 o 
  -4   1  19       67.05       64.05      3.65 o 
  -3   1  19        1.48        2.16      1.20 o 
  -2   1  19       12.28       16.00      2.17 o 
  -1   1  19        0.00       -0.29      1.08 o 
   0   1  19        0.90       -0.06      1.39 o 
   1   1  19        2.10        0.91      1.39 o 
   2   1  19       14.69       18.35      1.68 o 
   3   1  19        0.61       -0.01      0.89 o 
   4   1  19        3.21        5.24      1.32 o 
  -5   2  19       53.42       56.25      3.55 o 
  -4   2  19        0.52        0.13      1.25 o 
  -3   2  19       29.06       31.82      2.52 o 
  -2   2  19        7.39        8.45      1.83 o 
  -1   2  19       62.08       67.98      5.27 o 
   0   2  19        0.97        0.71      1.31 o 
   1   2  19        0.58        0.14      1.29 o 
   2   2  19        0.03       -0.20      0.84 o 
   3   2  19        4.00        2.33      1.08 o 
   4   2  19        7.29        5.93      1.75 o 
  -5   3  19        1.43       -1.28      4.17 o 
  -4   3  19       21.05       17.91      5.88 o 
  -3   3  19        0.50        3.16      2.05 o 
  -2   3  19       20.02       22.68      2.37 o 
  -1   3  19        3.87        8.58      2.00 o 
   0   3  19       17.29       19.86      2.43 o 
   1   3  19       11.99       15.53      2.37 o 
   2   3  19       17.60       17.35      2.30 o 
   3   3  19        3.59        2.42      1.32 o 
  -3   4  19        0.02        0.60      1.90 o 
  -2   4  19        2.76        0.22      1.96 o 
  -1   4  19        1.71       -0.58      2.11 o 
   0   4  19       10.67        7.00      2.88 o 
   1   4  19        0.10       -1.92      2.11 o 
  -6   0  20        9.42       13.24      3.16 o 
  -5   0  20       24.05       35.45      3.93 o 
  -4   0  20        5.38        2.05      1.89 o 
  -3   0  20       36.64       38.06      4.03 o 
  -2   0  20       12.61       10.93      2.78 o 
  -1   0  20        3.64        8.15      2.59 o 
   0   0  20        0.87        0.00      1.63 o 
   1   0  20       48.13       38.83      3.84 o 
   2   0  20       11.32       13.42      2.97 o 
   3   0  20       51.38       50.24      4.41 o 
   4   0  20        0.04        0.48      1.82 o 
  -6   1  20        8.04        8.77      2.40 o 
  -5   1  20        1.73        2.80      1.56 o 
  -4   1  20       80.67       79.85      3.20 o 
  -3   1  20       89.77       92.77      4.62 o 
  -2   1  20       45.79       46.42      3.05 o 
  -1   1  20       20.16       20.46      2.40 o 
   0   1  20       19.65       18.50      2.34 o 
   1   1  20      149.88      145.26      7.38 o 
   2   1  20       24.00       25.34      2.03 o 
   3   1  20        5.26        6.46      1.80 o 
   4   1  20        0.19        0.63      1.04 o 
  -5   2  20       20.92       20.84      3.06 o 
  -4   2  20        2.35        1.92      1.37 o 
  -3   2  20       32.43       36.99      2.88 o 
  -2   2  20       20.29       27.86      2.85 o 
  -1   2  20        6.63        6.62      1.83 o 
   0   2  20       16.62       16.38      2.37 o 
   1   2  20       10.90       10.84      2.09 o 
   2   2  20        1.69       -0.02      0.97 o 
   3   2  20        0.36        1.81      1.11 o 
  -4   3  20        1.37        0.62      2.04 o 
  -3   3  20        3.46        3.81      2.07 o 
  -2   3  20       23.93       27.77      2.93 o 
  -1   3  20       23.11       21.81      2.71 o 
   0   3  20       33.34       25.21      2.81 o 
   1   3  20       28.84       28.93      3.01 o 
   2   3  20        0.73       -0.62      1.19 o 
  -1   4  20       12.45       17.45      4.03 o 
  -5   1  21       38.39       44.92      2.94 o 
  -4   1  21       12.53       13.25      2.02 o 
  -3   1  21        0.14       -1.62      1.32 o 
  -2   1  21       24.37       26.76      2.78 o 
  -1   1  21       26.51       27.63      2.81 o 
   0   1  21       63.87       64.94      3.56 o 
   1   1  21       44.74       45.25      4.22 o 
   2   1  21        1.41        1.94      1.45 o 
   3   1  21        3.92        3.44      1.21 o 
  -4   2  21        1.37        2.56      1.55 o 
  -3   2  21        1.84        2.49      1.62 o 
  -2   2  21       10.24       12.37      2.25 o 
  -1   2  21        2.48        4.12      1.69 o 
   0   2  21       10.54       15.49      2.36 o 
   1   2  21        0.11        0.42      1.44 o 
   2   2  21        1.34        1.57      1.43 o 
  -3   3  21        5.48        9.11      3.36 o 
  -2   3  21        2.28        4.41      1.80 o 
  -1   3  21       14.53       22.73      2.85 o 
   0   3  21        1.21        0.18      1.50 o 
   1   3  21       14.14       13.45      4.07 o 
  -5   0  22        4.19        1.78      2.25 o 
  -4   0  22        5.87        4.31      2.68 o 
  -3   0  22       41.36       37.01      4.70 o 
  -2   0  22        6.07       11.03      3.16 o 
  -1   0  22        2.21        1.15      2.21 o 
   0   0  22       47.91       57.14      4.79 o 
   1   0  22        9.00        4.70      2.59 o 
   2   0  22        4.38        1.05      2.11 o 
   3   0  22        2.37        1.15      2.30 o 
  -4   1  22        9.35        8.31      2.24 o 
  -3   1  22        2.06        4.79      1.83 o 
  -2   1  22       48.68       54.75      3.46 o 
  -1   1  22        2.00        2.49      1.64 o 
   0   1  22       82.06       81.32      4.84 o 
   1   1  22       14.42       13.15      2.27 o 
   2   1  22        1.65        1.23      1.50 o 
  -4   2  22       19.87       20.51      2.59 o 
  -3   2  22        0.01       -0.90      1.35 o 
  -2   2  22        6.78        6.23      1.96 o 
  -1   2  22       14.58       14.45      2.41 o 
   0   2  22        1.24        1.68      1.77 o 
   1   2  22       18.18       19.87      2.64 o 
   2   2  22        0.87        0.21      1.36 o 
  -2   3  22        0.13        0.20      1.66 o 
  -1   3  22        1.40        2.57      1.72 o 
   0   3  22        0.03        0.36      1.52 o 
  -4   1  23        0.87        2.73      1.83 o 
  -3   1  23        4.61        3.31      1.83 o 
  -2   1  23        3.79        4.84      2.01 o 
  -1   1  23        0.62        2.02      1.62 o 
   0   1  23        3.88        6.52      1.93 o 
   1   1  23        4.12        3.11      1.65 o 
  -3   2  23        2.34        1.32      1.72 o 
  -2   2  23        5.45        5.46      2.00 o 
  -1   2  23        1.60        3.86      2.40 o 
   0   2  23        3.60        4.97      1.88 o 
   1   2  23       15.47       16.33      2.88 o 
  -3   0  24       26.23       24.16      4.22 o 
  -1   0  24        0.01        0.58      2.21 o 
   0   0  24        0.44        3.26      2.49 o 
   1   0  24        0.21       -1.25      1.92 o 
  -3   1  24        0.41        0.29      1.63 o 
  -2   1  24        0.03        0.33      1.59 o 
  -1   1  24       10.16       10.23      2.27 o 
   0   1  24        5.36        3.62      1.76 o 
                                                 
